# Supplementary material for: Dataset for country profile and mobility analysis in the assessment of COVID-19 pandemic
Source: Data Brief. 2020 May 13;31:105698. doi: 10.1016/j.dib.2020.105698 (PMC7217798; doi:10.1016/j.dib.2020.105698)
Supplement: Supplementary file 1 [file mmc1.xml]

<?xml version="1.0" encoding="utf-8" standalone="no"?>
<data>
  <datasets>
    <author>marcel.ribeiro-dantas@curie.fr;mribeirodantas@protonmail.com</author>
    <type>1</type>
    <dataset>
      <name>Dataset for country profile and mobility analysis in the assessment of COVID19 pandemic</name>
      <caption />
      <description>This is the final dataset of our study. The datasets used to elaborate this one have been downloaded from the following sources, as explained in the article:

http://data.un.org/
https://www.google.com/covid19/mobility/
https://www.ecdc.europa.eu/en/publications-data/download-todays-data-geographic-distribution-covid-19-cases-worldwide
https://github.com/CSSEGISandData/COVID-19 </description>
      <filetype>
        <name />
      </filetype>
      <filesize />
      <source>0</source>
      <sourcename>Original Data</sourcename>
      <access>
        <type>1</type>
        <name>Data available in data repository</name>
        <reponame>Mendeley Data</reponame>
        <PersistentId>10.17632/tggrsbz3bb.10</PersistentId>
        <deeplinkurl>https://data.mendeley.com/datasets/tggrsbz3bb/10</deeplinkurl>
      </access>
    </dataset>
  </datasets>
</data>
