# Supplementary material for: Dataset for country profile and mobility analysis in the assessment of COVID-19 pandemic
Source: Data Brief. 2020 May 13;31:105698. doi: 10.1016/j.dib.2020.105698 (PMC7217798; doi:10.1016/j.dib.2020.105698)
Supplement: Supplementary file 2 [file mmc2.xls]

## Sheet: Data Dictionary
Variable name	Year	Description	Source	Docpath	Filepath
index_of_industrial_production:_total_industry_mining;_manufacturing;_electricity_gas_and_water_(index_base:_2005=100)_2014	2014	The Index of Industrial Production measures volume changes in the production of an economy by International Standard Industrial Classification of All Economic Activities (ISIC)	United Nations Statistics Division, New York, Environment and energy statistics branch, Industrial and Energy Statistics Section, last accessed November 2015.	documentation/UN Data/SYB58_35_Index of industrial production.pdf	data/raw/UN Data/SYB58_35_Index of industrial production.csv
index_of_industrial_production:_mining_(index_base:_2005=100)_2014	2014	The Index of Industrial Production measures volume changes in the production of an economy by International Standard Industrial Classification of All Economic Activities (ISIC)	United Nations Statistics Division, New York, Environment and energy statistics branch, Industrial and Energy Statistics Section, last accessed November 2015.	documentation/UN Data/SYB58_35_Index of industrial production.pdf	data/raw/UN Data/SYB58_35_Index of industrial production.csv
index_of_industrial_production:_manufacturing_(index_base:_2005=100)_2014	2014	The Index of Industrial Production measures volume changes in the production of an economy by International Standard Industrial Classification of All Economic Activities (ISIC)	United Nations Statistics Division, New York, Environment and energy statistics branch, Industrial and Energy Statistics Section, last accessed November 2015.	documentation/UN Data/SYB58_35_Index of industrial production.pdf	data/raw/UN Data/SYB58_35_Index of industrial production.csv
index_of_industrial_production:_food_beverages_and_tobacco_(index_base:_2005=100)_2014	2014	The Index of Industrial Production measures volume changes in the production of an economy by International Standard Industrial Classification of All Economic Activities (ISIC)	United Nations Statistics Division, New York, Environment and energy statistics branch, Industrial and Energy Statistics Section, last accessed November 2015.	documentation/UN Data/SYB58_35_Index of industrial production.pdf	data/raw/UN Data/SYB58_35_Index of industrial production.csv
index_of_industrial_production:_textiles_wearing_apparel_leather_footwear_(index_base:_2005=100)_2014	2014	The Index of Industrial Production measures volume changes in the production of an economy by International Standard Industrial Classification of All Economic Activities (ISIC)	United Nations Statistics Division, New York, Environment and energy statistics branch, Industrial and Energy Statistics Section, last accessed November 2015.	documentation/UN Data/SYB58_35_Index of industrial production.pdf	data/raw/UN Data/SYB58_35_Index of industrial production.csv
index_of_industrial_production:_chemicals_petroleum_rubber_and_plastic_products_(index_base:_2005=100)_2014	2014	The Index of Industrial Production measures volume changes in the production of an economy by International Standard Industrial Classification of All Economic Activities (ISIC)	United Nations Statistics Division, New York, Environment and energy statistics branch, Industrial and Energy Statistics Section, last accessed November 2015.	documentation/UN Data/SYB58_35_Index of industrial production.pdf	data/raw/UN Data/SYB58_35_Index of industrial production.csv
index_of_industrial_production:_metal_products_and_machinery_(index_base:_2005=100)_2014	2014	The Index of Industrial Production measures volume changes in the production of an economy by International Standard Industrial Classification of All Economic Activities (ISIC)	United Nations Statistics Division, New York, Environment and energy statistics branch, Industrial and Energy Statistics Section, last accessed November 2015.	documentation/UN Data/SYB58_35_Index of industrial production.pdf	data/raw/UN Data/SYB58_35_Index of industrial production.csv
index_of_industrial_production:_electricity_gas_steam_(index_base:_2005=100)_2014	2014	The Index of Industrial Production measures volume changes in the production of an economy by International Standard Industrial Classification of All Economic Activities (ISIC)	United Nations Statistics Division, New York, Environment and energy statistics branch, Industrial and Energy Statistics Section, last accessed November 2015.	documentation/UN Data/SYB58_35_Index of industrial production.pdf	data/raw/UN Data/SYB58_35_Index of industrial production.csv
index_of_industrial_production:_water_and_waste_management_(index_base:_2005=100)_2014	2014	The Index of Industrial Production measures volume changes in the production of an economy by International Standard Industrial Classification of All Economic Activities (ISIC)	United Nations Statistics Division, New York, Environment and energy statistics branch, Industrial and Energy Statistics Section, last accessed November 2015.	documentation/UN Data/SYB58_35_Index of industrial production.pdf	data/raw/UN Data/SYB58_35_Index of industrial production.csv
index_of_industrial_production:_basic_metals_(index_base:_2005=100)_2014	2014	The Index of Industrial Production measures volume changes in the production of an economy by International Standard Industrial Classification of All Economic Activities (ISIC)	United Nations Statistics Division, New York, Environment and energy statistics branch, Industrial and Energy Statistics Section, last accessed November 2015.	documentation/UN Data/SYB58_35_Index of industrial production.pdf	data/raw/UN Data/SYB58_35_Index of industrial production.csv
index_of_industrial_production:_electricity_gas_and_water_(index_base:_2005=100)_2014	2014	The Index of Industrial Production measures volume changes in the production of an economy by International Standard Industrial Classification of All Economic Activities (ISIC)	United Nations Statistics Division, New York, Environment and energy statistics branch, Industrial and Energy Statistics Section, last accessed November 2015.	documentation/UN Data/SYB58_35_Index of industrial production.pdf	data/raw/UN Data/SYB58_35_Index of industrial production.csv
index_of_industrial_production:_metal_products_(index_base:_2005=100)_2013	2013	The Index of Industrial Production measures volume changes in the production of an economy by International Standard Industrial Classification of All Economic Activities (ISIC)	United Nations Statistics Division, New York, Environment and energy statistics branch, Industrial and Energy Statistics Section, last accessed November 2015.	documentation/UN Data/SYB58_35_Index of industrial production.pdf	data/raw/UN Data/SYB58_35_Index of industrial production.csv
index_of_industrial_production:_machinery_(index_base:_2005=100)_2013	2013	The Index of Industrial Production measures volume changes in the production of an economy by International Standard Industrial Classification of All Economic Activities (ISIC)	United Nations Statistics Division, New York, Environment and energy statistics branch, Industrial and Energy Statistics Section, last accessed November 2015.	documentation/UN Data/SYB58_35_Index of industrial production.pdf	data/raw/UN Data/SYB58_35_Index of industrial production.csv
index_of_industrial_production:_miscellaneous_manufacturing_industries_(index_base:_2005=100)_2014	2014	The Index of Industrial Production measures volume changes in the production of an economy by International Standard Industrial Classification of All Economic Activities (ISIC)	United Nations Statistics Division, New York, Environment and energy statistics branch, Industrial and Energy Statistics Section, last accessed November 2015.	documentation/UN Data/SYB58_35_Index of industrial production.pdf	data/raw/UN Data/SYB58_35_Index of industrial production.csv
index_of_industrial_production:_mining_and_manufacturing_(index_base:_2005=100)_2014	2014	The Index of Industrial Production measures volume changes in the production of an economy by International Standard Industrial Classification of All Economic Activities (ISIC)	United Nations Statistics Division, New York, Environment and energy statistics branch, Industrial and Energy Statistics Section, last accessed November 2015.	documentation/UN Data/SYB58_35_Index of industrial production.pdf	data/raw/UN Data/SYB58_35_Index of industrial production.csv
emissions_(thousand_metric_tons_of_carbon_dioxide)_2014	2014	Estimates are expressed in million metric tons of carbon. Per capita emission estimates are expressed in metric tons of carbon. Source: <https://cdiac.ess-dive.lbl.gov/ftp/ndp030/global.1751_2014.ems>.	Carbon Dioxide Information Analysis Center (CDIAC) of the Oak Ridge National Laboratory, Oak Ridge, Tennessee, U.S.A., database on national CO2 emission estimates, last accessed March 2017.	documentation/UN Data/SYB60_312_Carbon Dioxide Emission Estimates.pdf	data/raw/UN Data/SYB60_312_Carbon Dioxide Emission Estimates.csv
emissions_per_capita_(metric_tons_of_carbon_dioxide)_2014	2014	Per capita emission estimates are expressed in metric tons of carbon. Source: <https://cdiac.ess-dive.lbl.gov/ftp/ndp030/global.1751_2014.ems>.	Carbon Dioxide Information Analysis Center (CDIAC) of the Oak Ridge National Laboratory, Oak Ridge, Tennessee, U.S.A., database on national CO2 emission estimates, last accessed March 2017.	documentation/UN Data/SYB60_312_Carbon Dioxide Emission Estimates.pdf	data/raw/UN Data/SYB60_312_Carbon Dioxide Emission Estimates.csv
agricultural_production_(index_base:_2004_2006_=_100)_2016	2016	Relative level of the aggregate volume of agricultural production for each year in comparison with the base period 2004-2006	Food and Agriculture Organization of the United Nations (FAO), Rome, FAOSTAT database, last accessed May 2018.	documentation/UN Data/SYB61_12_Agricultural Production Indices.pdf	data/raw/UN Data/SYB61_12_Agricultural Production Indices.csv
food_production_(index_base:_2004_2006_=_100)_2016	2016	Food production index covers food crops that are considered edible and that contain nutrients. Coffee and tea are excluded because, although edible, they have no nutritive value. Source <https://data.worldbank.org/indicator/AG.PRD.FOOD.XD>.	Food and Agriculture Organization of the United Nations (FAO), Rome, FAOSTAT database, last accessed May 2018.	documentation/UN Data/SYB61_12_Agricultural Production Indices.pdf	data/raw/UN Data/SYB61_12_Agricultural Production Indices.csv
urban_population_(percent_growth_rate_per_annum)_2015	2015	Rate at which the percentage urban population grows or declines. Source: <https://population.un.org/wup/Publications/Files/WUP2018-Report.pdf>.	United Nations Population Division, New York, World Urbanization Prospects: The 2018 Revision, last accessed May 2018.	documentation/UN Data/SYB61_253_Population Growth Rates in Urban areas and Capital cities.pdf	data/raw/UN Data/SYB61_253_Population Growth Rates in Urban areas and Capital cities.csv
rural_population_(percent_growth_rate_per_annum)_2015	2015	Rate at which the percentage rural population grows or declines. Source: <https://population.un.org/wup/Publications/Files/WUP2018-Report.pdf>.	United Nations Population Division, New York, World Urbanization Prospects: The 2018 Revision, last accessed May 2018.	documentation/UN Data/SYB61_253_Population Growth Rates in Urban areas and Capital cities.pdf	data/raw/UN Data/SYB61_253_Population Growth Rates in Urban areas and Capital cities.csv
urban_population_(percent)_2018	2018	Urban Population percent at Mid-Year. Source: <https://population.un.org/wup/Publications/Files/WUP2018-Report.pdf>.	United Nations Population Division, New York, World Urbanization Prospects: The 2018 Revision, last accessed May 2018.	documentation/UN Data/SYB61_253_Population Growth Rates in Urban areas and Capital cities.pdf	data/raw/UN Data/SYB61_253_Population Growth Rates in Urban areas and Capital cities.csv
capital_city_population_(as_a_percentage_of_total_population)_2015	2015	Capital city as a percentage of total population.	United Nations Population Division, New York, World Urbanization Prospects: The 2018 Revision, last accessed May 2018.	documentation/UN Data/SYB61_253_Population Growth Rates in Urban areas and Capital cities.pdf	data/raw/UN Data/SYB61_253_Population Growth Rates in Urban areas and Capital cities.csv
capital_city_population_(as_a_percentage_of_total_urban_population)_2015	2015	Capital city as a percentage of total urban population.	United Nations Population Division, New York, World Urbanization Prospects: The 2018 Revision, last accessed May 2018.	documentation/UN Data/SYB61_253_Population Growth Rates in Urban areas and Capital cities.pdf	data/raw/UN Data/SYB61_253_Population Growth Rates in Urban areas and Capital cities.csv
capital_city_population_(thousands)_2018	2018	Population living in capital city (thousand).	United Nations Population Division, New York, World Urbanization Prospects: The 2018 Revision, last accessed May 2018.	documentation/UN Data/SYB61_253_Population Growth Rates in Urban areas and Capital cities.pdf	data/raw/UN Data/SYB61_253_Population Growth Rates in Urban areas and Capital cities.csv
imports_cif_(millions_of_us_dollars)_2018	2018	The total value of imports (CIF) in millions of US dollars	United Nations Statistics Division, New York, Commodity Trade Statistics Database (UN COMTRADE), last accessed May 2019.	documentation/UN Data/SYB62_123_201907_Total Imports, Exports and Balance of Trade.pdf	data/raw/UN Data/SYB62_123_201907_Total Imports, Exports and Balance of Trade.csv
exports_fob_(millions_of_us_dollars)_2018	2018	The total value of exports (FOB) in millions of US dollars	United Nations Statistics Division, New York, Commodity Trade Statistics Database (UN COMTRADE), last accessed May 2019.	documentation/UN Data/SYB62_123_201907_Total Imports, Exports and Balance of Trade.pdf	data/raw/UN Data/SYB62_123_201907_Total Imports, Exports and Balance of Trade.csv
balance_imports/exports_(millions_of_us_dollars)_2018	2018	Balance of trade in millions of US dollars	United Nations Statistics Division, New York, Commodity Trade Statistics Database (UN COMTRADE), last accessed May 2019.	documentation/UN Data/SYB62_123_201907_Total Imports, Exports and Balance of Trade.pdf	data/raw/UN Data/SYB62_123_201907_Total Imports, Exports and Balance of Trade.csv
balance_of_payments:_current_account_(millions_of_us_dollars)_2018	2018	Current account of the balance of payments in millions of US dollars (Description on: https://data.imf.org/api/document/download?key=60567161)	International Monetary Fund (IMF), Washington, D.C., Balance of Payment (BOP) Statistics database, last accessed June 2019.	documentation/UN Data/SYB62_125_201907_Balance of Payments.pdf	data/raw/UN Data/SYB62_125_201907_Balance of Payments.csv
balance_of_payments:_capital_account_(millions_of_us_dollars)_2018	2018	Capital account of the balance of payments in millions of US dollars (Description on: https://data.imf.org/api/document/download?key=60567161)	International Monetary Fund (IMF), Washington, D.C., Balance of Payment (BOP) Statistics database, last accessed June 2019.	documentation/UN Data/SYB62_125_201907_Balance of Payments.pdf	data/raw/UN Data/SYB62_125_201907_Balance of Payments.csv
balance_of_payments:_financial_account_(millions_of_us_dollars)_2018	2018	Financial account of the balance of payments in millions of US dollars (Description on: https://data.imf.org/api/document/download?key=60567161)	International Monetary Fund (IMF), Washington, D.C., Balance of Payment (BOP) Statistics database, last accessed June 2019.	documentation/UN Data/SYB62_125_201907_Balance of Payments.pdf	data/raw/UN Data/SYB62_125_201907_Balance of Payments.csv
consumer_price_index:_general_2018	2018	General consumer price index	United Nations Statistics Division (UNSD), New York, Monthly Bulletin of Statistics (MBS), last accessed June 2019.	documentation/UN Data/SYB62_128_201907_Consumer Price Index.pdf	data/raw/UN Data/SYB62_128_201907_Consumer Price Index.csv
consumer_price_index:_food_2018	2018	Consumer price index for food	United Nations Statistics Division (UNSD), New York, Monthly Bulletin of Statistics (MBS), last accessed June 2019.	documentation/UN Data/SYB62_128_201907_Consumer Price Index.pdf	data/raw/UN Data/SYB62_128_201907_Consumer Price Index.csv
exchange_rates:_end_of_period_(national_currency_per_us_dollar)_2018	2018	National currency per US dollar, end of period	International Monetary Fund (IMF), Washington, D.C., the database on International Financial Statistics supplemented by operational rates of exchange for United Nations programmes, last accessed June 2019.	documentation/UN Data/SYB62_130_201907_Exchange Rates.pdf	data/raw/UN Data/SYB62_130_201907_Exchange Rates.csv
exchange_rates:_period_average_(national_currency_per_us_dollar)_2018	2018	National currency per US dollar, period average	International Monetary Fund (IMF), Washington, D.C., the database on International Financial Statistics supplemented by operational rates of exchange for United Nations programmes, last accessed June 2019.	documentation/UN Data/SYB62_130_201907_Exchange Rates.pdf	data/raw/UN Data/SYB62_130_201907_Exchange Rates.csv
land_area_(thousand_hectares)_2016	2016	Country area (in thousand of hectares) excluding area under inland waters and coastal waters (as defined by FAO: http://www.fao.org/faostat/)	Food and Agriculture Organization of the United Nations (FAO), Rome, FAOSTAT data last accessed October 2018.	documentation/UN Data/SYB62_145_201904_Land.pdf	data/raw/UN Data/SYB62_145_201904_Land.csv
arable_land_(thousand_hectares)_2016	2016	The total of areas (in thousand of hectares) under temporary crops, temporary meadows and pastures, and land with temporary fallow. Arable land does not include land that is potentially cultivable but is not normally cultivated.	Food and Agriculture Organization of the United Nations (FAO), Rome, FAOSTAT data last accessed October 2018.	documentation/UN Data/SYB62_145_201904_Land.pdf	data/raw/UN Data/SYB62_145_201904_Land.csv
permanent_crops_(thousand_hectares)_2016	2016	Land cultivated (in thousand of hectares) with long-term crops which do not have to be replanted for several years, land under trees and shrubs producing flowers, and nurseries (except those for forest trees, which should be classified under ""Forestry""). Permanent meadows and pastures are excluded from land under permanent crops."	Food and Agriculture Organization of the United Nations (FAO), Rome, FAOSTAT data last accessed October 2018.	documentation/UN Data/SYB62_145_201904_Land.pdf	data/raw/UN Data/SYB62_145_201904_Land.csv
forest_cover_(thousand_hectares)_2016	2016	Forest cover (in thousand of hectares) as defined by FAO (http://www.fao.org/faostat/)	Food and Agriculture Organization of the United Nations (FAO), Rome, FAOSTAT data last accessed October 2018.	documentation/UN Data/SYB62_145_201904_Land.pdf	data/raw/UN Data/SYB62_145_201904_Land.csv
arable_land_(%_of_total_land_area)_2016	2016	The total of areas (in percentage) under temporary crops, temporary meadows and pastures, and land with temporary fallow. Arable land does not include land that is potentially cultivable but is not normally cultivated.	Food and Agriculture Organization of the United Nations (FAO), Rome, FAOSTAT data last accessed October 2018.	documentation/UN Data/SYB62_145_201904_Land.pdf	data/raw/UN Data/SYB62_145_201904_Land.csv
permanent_crops_(%_of_total_land_area)_2016	2016	Land cultivated (in percentage) with long-term crops which do not have to be replanted for several years, land under trees and shrubs producing flowers, and nurseries (except those for forest trees, which should be classified under ""Forestry""). Permanent meadows and pastures are excluded from land under permanent crops."	Food and Agriculture Organization of the United Nations (FAO), Rome, FAOSTAT data last accessed October 2018.	documentation/UN Data/SYB62_145_201904_Land.pdf	data/raw/UN Data/SYB62_145_201904_Land.csv
forest_cover_(%_of_total_land_area)_2016	2016	Forest cover (in percentage) as defined by FAO (http://www.fao.org/faostat/)	Food and Agriculture Organization of the United Nations (FAO), Rome, FAOSTAT data last accessed October 2018.	documentation/UN Data/SYB62_145_201904_Land.pdf	data/raw/UN Data/SYB62_145_201904_Land.csv
important_sites_for_terrestrial_biodiversity_protected_(%_of_total_sites_protected)_2018	2018	Proportion of important sites for terrestrial biodiversity that are covered by protected areas (https://unstats.un.org/sdgs/metadata/files/Metadata-15-01-02.pdf)	United Nations Environment Programme (UNEP) World Conservation Monitoring Centre (WCWC) and World Conservation Union (IUCN) and BirdLife International, Cambridge, Sustainable Development Goals database, May 2018.	documentation/UN Data/SYB62_145_201904_Land.pdf	data/raw/UN Data/SYB62_145_201904_Land.csv
agriculture_hunting_forestry_and_fishing_(%_of_gross_value_added)_2016	2016	Gross value added of Agricultura, Hunting, Forestry and Fishing (in percentage)	United Nations Statistics Division, New York, National Accounts Statistics: Analysis of Main Aggregates (AMA) database, last accessed February 2019.	documentation/UN Data/SYB62_153_201906_Gross Value Added by Economic Activity.pdf	data/raw/UN Data/SYB62_153_201906_Gross Value Added by Economic Activity.csv
industry_(%_of_gross_value_added)_2016	2016	Gross value added of Industry (in percentage).	United Nations Statistics Division, New York, National Accounts Statistics: Analysis of Main Aggregates (AMA) database, last accessed February 2019.	documentation/UN Data/SYB62_153_201906_Gross Value Added by Economic Activity.pdf	data/raw/UN Data/SYB62_153_201906_Gross Value Added by Economic Activity.csv
services_(%_of_gross_value_added)_2016	2016	Gross value added of Services (in percentage).	United Nations Statistics Division, New York, National Accounts Statistics: Analysis of Main Aggregates (AMA) database, last accessed February 2019.	documentation/UN Data/SYB62_153_201906_Gross Value Added by Economic Activity.pdf	data/raw/UN Data/SYB62_153_201906_Gross Value Added by Economic Activity.csv
health_personnel:_physicians_(number)_2018	2018	Absolute number of physicians in a location.	World Health Organisation (WHO), Geneva, WHO Global Health Workforce statistics database, last accessed March 2019.	documentation/UN Data/SYB62_154_201906_Health Personnel.pdf	data/raw/UN Data/SYB62_154_201906_Health Personnel.csv
health_personnel:_physicians_(per_1000_population)_2018	2018	Rate of physicians for 1000 inhabitants (workforce density) in a location.	World Health Organisation (WHO), Geneva, WHO Global Health Workforce statistics database, last accessed March 2019.	documentation/UN Data/SYB62_154_201906_Health Personnel.pdf	data/raw/UN Data/SYB62_154_201906_Health Personnel.csv
health_personnel:_nurses_and_midwives_(number)_2018	2018	Absolute number of nurses and midwives in a location.	World Health Organisation (WHO), Geneva, WHO Global Health Workforce statistics database, last accessed March 2019.	documentation/UN Data/SYB62_154_201906_Health Personnel.pdf	data/raw/UN Data/SYB62_154_201906_Health Personnel.csv
health_personnel:_nurses_and_midwives_personnel_(per_1000_population)_2018	2018	Rate of nurses and midwives for 1000 inhabitants (workforce density) in a location.	World Health Organisation (WHO), Geneva, WHO Global Health Workforce statistics database, last accessed March 2019.	documentation/UN Data/SYB62_154_201906_Health Personnel.pdf	data/raw/UN Data/SYB62_154_201906_Health Personnel.csv
health_personnel:_dentists_(number)_2018	2018	Absolute number of dentists in a location.	World Health Organisation (WHO), Geneva, WHO Global Health Workforce statistics database, last accessed March 2019.	documentation/UN Data/SYB62_154_201906_Health Personnel.pdf	data/raw/UN Data/SYB62_154_201906_Health Personnel.csv
health_personnel:_dentists_(per_1000_population)_2018	2018	Rate of dentists for 1000 inhabitants (workforce density) in a location.	World Health Organisation (WHO), Geneva, WHO Global Health Workforce statistics database, last accessed March 2019.	documentation/UN Data/SYB62_154_201906_Health Personnel.pdf	data/raw/UN Data/SYB62_154_201906_Health Personnel.csv
health_personnel:_pharmacists_(number)_2018	2018	Absolute number of pharmacists in a location.	World Health Organisation (WHO), Geneva, WHO Global Health Workforce statistics database, last accessed March 2019.	documentation/UN Data/SYB62_154_201906_Health Personnel.pdf	data/raw/UN Data/SYB62_154_201906_Health Personnel.csv
health_personnel:_pharmacists_(per_1000_population)_2018	2018	Rate of pharmacists for 1000 inhabitants (workforce density) in a location.	World Health Organisation (WHO), Geneva, WHO Global Health Workforce statistics database, last accessed March 2019.	documentation/UN Data/SYB62_154_201906_Health Personnel.pdf	data/raw/UN Data/SYB62_154_201906_Health Personnel.csv
surface_area_(thousand_km2)_2017	2017	Total surface area (square kilometres). Source: <https://unstats.un.org/unsd/demographic-social/products/dyb/dybsets/2015.pdf>	United Nations Statistics Division, New York, "Demographic Yearbook 2015" and the demographic statistics database, last accessed June 2017.	documentation/UN Data/SYB62_1_201907_Population, Surface Area and Density.pdf	data/raw/UN Data/SYB62_1_201907_Population, Surface Area and Density.csv
population_mid_year_estimates_(millions)_2019	2019	De facto population in a country, area or region as of 1 July. Source: <https://population.un.org/wpp/Download/Standard/Population/>	United Nations Population Division, New York, World Population Prospects: The 2019 Revision, last accessed June 2019.	documentation/UN Data/SYB62_1_201907_Population, Surface Area and Density.pdf	data/raw/UN Data/SYB62_1_201907_Population, Surface Area and Density.csv
population_mid_year_estimates_for_males_(millions)_2019	2019	Male De facto population in a country, area or region as of 1 July. Source: <https://population.un.org/wpp/Download/Standard/Population/>	United Nations Population Division, New York, World Population Prospects: The 2019 Revision, last accessed June 2019.	documentation/UN Data/SYB62_1_201907_Population, Surface Area and Density.pdf	data/raw/UN Data/SYB62_1_201907_Population, Surface Area and Density.csv
population_mid_year_estimates_for_females_(millions)_2019	2019	Female De facto population in a country, area or region as of 1 July. Source: <https://population.un.org/wpp/Download/Standard/Population/>	United Nations Population Division, New York, World Population Prospects: The 2019 Revision, last accessed June 2019.	documentation/UN Data/SYB62_1_201907_Population, Surface Area and Density.pdf	data/raw/UN Data/SYB62_1_201907_Population, Surface Area and Density.csv
sex_ratio_(males_per_100_females)_2019	2019	Number of males per 100 females in the population. Source: <https://population.un.org/wpp/Download/Standard/Population/>	United Nations Population Division, New York, World Population Prospects: The 2019 Revision; supplemented by data from the United Nations Statistics Division, New York, Demographic Yearbook 2015 and Secretariat for the Pacific Community (SPC) for small countries or areas, last accessed June 2019.	documentation/UN Data/SYB62_1_201907_Population, Surface Area and Density.pdf	data/raw/UN Data/SYB62_1_201907_Population, Surface Area and Density.csv
population_aged_0_to_14_years_old_(percentage)_2019	2019	Percentage of population 0-14 aged group.	United Nations Population Division, New York, World Population Prospects: The 2019 Revision; supplemented by data from the United Nations Statistics Division, New York, Demographic Yearbook 2015 and Secretariat for the Pacific Community (SPC) for small countries or areas, last accessed June 2019.	documentation/UN Data/SYB62_1_201907_Population, Surface Area and Density.pdf	data/raw/UN Data/SYB62_1_201907_Population, Surface Area and Density.csv
population_aged_60+_years_old_(percentage)_2019	2019	Percentage of population 60+ aged group.	United Nations Population Division, New York, World Population Prospects: The 2019 Revision; supplemented by data from the United Nations Statistics Division, New York, Demographic Yearbook 2015 and Secretariat for the Pacific Community (SPC) for small countries or areas, last accessed June 2019.	documentation/UN Data/SYB62_1_201907_Population, Surface Area and Density.pdf	data/raw/UN Data/SYB62_1_201907_Population, Surface Area and Density.csv
population_density_2019	2019	Population per square Kilometre	United Nations Population Division, New York, World Population Prospects: The 2019 Revision, last accessed June 2019.	documentation/UN Data/SYB62_1_201907_Population, Surface Area and Density.pdf	data/raw/UN Data/SYB62_1_201907_Population, Surface Area and Density.csv
employment_by_industry:_agriculture_(%)_male_and_female_2019	2019	Percentage of total employment in agriculture, both sexes.	International Labour Organization (ILO), Geneva, Key Indicators of the Labour Market (KILM 9th edition) and the ILOSTAT database, last accessed January 2019.	documentation/UN Data/SYB62_200_201905_Employment.pdf	data/raw/UN Data/SYB62_200_201905_Employment.csv
employment_by_industry:_industry_(%)_male_and_female_2019	2019	Percentage of total employment in industry, both sexes.	International Labour Organization (ILO), Geneva, Key Indicators of the Labour Market (KILM 9th edition) and the ILOSTAT database, last accessed January 2019.	documentation/UN Data/SYB62_200_201905_Employment.pdf	data/raw/UN Data/SYB62_200_201905_Employment.csv
employment_by_industry:_services_(%)_male_and_female_2019	2019	Percentage of total employment in services, both sexes.	International Labour Organization (ILO), Geneva, Key Indicators of the Labour Market (KILM 9th edition) and the ILOSTAT database, last accessed January 2019.	documentation/UN Data/SYB62_200_201905_Employment.pdf	data/raw/UN Data/SYB62_200_201905_Employment.csv
employment_by_industry:_agriculture_(%)_male_2019	2019	Percentage of total employment in agriculture, males.	International Labour Organization (ILO), Geneva, Key Indicators of the Labour Market (KILM 9th edition) and the ILOSTAT database, last accessed January 2019.	documentation/UN Data/SYB62_200_201905_Employment.pdf	data/raw/UN Data/SYB62_200_201905_Employment.csv
employment_by_industry:_industry_(%)_male_2019	2019	Percentage of total employment in industry, males.	International Labour Organization (ILO), Geneva, Key Indicators of the Labour Market (KILM 9th edition) and the ILOSTAT database, last accessed January 2019.	documentation/UN Data/SYB62_200_201905_Employment.pdf	data/raw/UN Data/SYB62_200_201905_Employment.csv
employment_by_industry:_services_(%)_male_2019	2019	Percentage of total employment in service, males.	International Labour Organization (ILO), Geneva, Key Indicators of the Labour Market (KILM 9th edition) and the ILOSTAT database, last accessed January 2019.	documentation/UN Data/SYB62_200_201905_Employment.pdf	data/raw/UN Data/SYB62_200_201905_Employment.csv
employment_by_industry:_agriculture_(%)_female_2019	2019	Percentage of total employment in agriculture, females.	International Labour Organization (ILO), Geneva, Key Indicators of the Labour Market (KILM 9th edition) and the ILOSTAT database, last accessed January 2019.	documentation/UN Data/SYB62_200_201905_Employment.pdf	data/raw/UN Data/SYB62_200_201905_Employment.csv
employment_by_industry:_industry_(%)_female_2019	2019	Percentage of total employment in industry, females.	International Labour Organization (ILO), Geneva, Key Indicators of the Labour Market (KILM 9th edition) and the ILOSTAT database, last accessed January 2019.	documentation/UN Data/SYB62_200_201905_Employment.pdf	data/raw/UN Data/SYB62_200_201905_Employment.csv
employment_by_industry:_services_(%)_female_2019	2019	Percentage of total employment in service, females.	International Labour Organization (ILO), Geneva, Key Indicators of the Labour Market (KILM 9th edition) and the ILOSTAT database, last accessed January 2019.	documentation/UN Data/SYB62_200_201905_Employment.pdf	data/raw/UN Data/SYB62_200_201905_Employment.csv
net_official_development_assistance_received:_bilateral_(millions_of_us_dollars)_2017	2017	Bilateral aid (millions of US dollars).	Organisation for Economic Co-operation and Development (OECD), Paris, the OECD Development Assistance Committee (DAC) database, last accessed June 2019.	documentation/UN Data/SYB62_226_201907_Net Disbursements from Official ODA to Recipients.pdf	data/raw/UN Data/SYB62_226_201907_Net Disbursements from Official ODA to Recipients.csv
net_official_development_assistance_received:_multilateral_(millions_of_us_dollars)_2017	2017	Multilateral aid (millions of US dollars).	Organisation for Economic Co-operation and Development (OECD), Paris, the OECD Development Assistance Committee (DAC) database, last accessed June 2019.	documentation/UN Data/SYB62_226_201907_Net Disbursements from Official ODA to Recipients.pdf	data/raw/UN Data/SYB62_226_201907_Net Disbursements from Official ODA to Recipients.csv
net_official_development_assistance_received:_total_(millions_of_us_dollars)_2017	2017	Total aid (millions of US dollars).	Organisation for Economic Co-operation and Development (OECD), Paris, the OECD Development Assistance Committee (DAC) database, last accessed June 2019.	documentation/UN Data/SYB62_226_201907_Net Disbursements from Official ODA to Recipients.pdf	data/raw/UN Data/SYB62_226_201907_Net Disbursements from Official ODA to Recipients.csv
net_official_development_assistance_received:_total_(as_%_gni)_2017	2017	Total aid as a percentage of Gross National Income (GNI).	Organisation for Economic Co-operation and Development (OECD), Paris, the OECD Development Assistance Committee (DAC) database, last accessed June 2019.	documentation/UN Data/SYB62_226_201907_Net Disbursements from Official ODA to Recipients.pdf	data/raw/UN Data/SYB62_226_201907_Net Disbursements from Official ODA to Recipients.csv
gdp_in_current_prices_(millions_of_us_dollars)_2017	2017	In millions of US dollars at current prices.	United Nations Statistics Division, New York, National Accounts Statistics: Analysis of Main Aggregates (AMA) database, last accessed February 2018.	documentation/UN Data/SYB62_230_201904_GDP and GDP Per Capita.pdf	data/raw/UN Data/SYB62_230_201904_GDP and GDP Per Capita.csv
gdp_per_capita_(us_dollars)_2017	2017	per capita US dollars	United Nations Statistics Division, New York, National Accounts Statistics: Analysis of Main Aggregates (AMA) database, last accessed February 2018.	documentation/UN Data/SYB62_230_201904_GDP and GDP Per Capita.pdf	data/raw/UN Data/SYB62_230_201904_GDP and GDP Per Capita.csv
gdp_in_constant_2010_prices_(millions_of_us_dollars)_2017	2017	In millions of US dollars at constant 2010 prices.	United Nations Statistics Division, New York, National Accounts Statistics: Analysis of Main Aggregates (AMA) database, last accessed February 2018.	documentation/UN Data/SYB62_230_201904_GDP and GDP Per Capita.pdf	data/raw/UN Data/SYB62_230_201904_GDP and GDP Per Capita.csv
gdp_real_rates_of_growth_(percent)_2017	2017	Percentage of real rates of growth.	United Nations Statistics Division, New York, National Accounts Statistics: Analysis of Main Aggregates (AMA) database, last accessed February 2018.	documentation/UN Data/SYB62_230_201904_GDP and GDP Per Capita.pdf	data/raw/UN Data/SYB62_230_201904_GDP and GDP Per Capita.csv
current_expenditure_other_than_staff_compensation_as_%_of_total_expenditure_in_public_institutions_(%)_2018	2018	Current expenditure other than staff compensation as percentage of total expenditure in public education institutions,	United Nations Educational, Scientific and Cultural Organization (UNESCO), Montreal, the UNESCO Institute for Statistics (UIS) statistics database, last accessed March 2019.	documentation/UN Data/SYB62_245_201905_Public Expenditure on Education.pdf	data/raw/UN Data/SYB62_245_201905_Public Expenditure on Education.csv
all_staff_compensation_as_%_of_total_expenditure_in_public_institutions_(%)_2018	2018	All staff compensation as percentage of total expenditure in public education institutions.	United Nations Educational, Scientific and Cultural Organization (UNESCO), Montreal, the UNESCO Institute for Statistics (UIS) statistics database, last accessed March 2019.	documentation/UN Data/SYB62_245_201905_Public Expenditure on Education.pdf	data/raw/UN Data/SYB62_245_201905_Public Expenditure on Education.csv
capital_expenditure_as_%_of_total_expenditure_in_public_institutions_(%)_2018	2018	Capital expenditure as percentage of total expenditure in public education institutions.	United Nations Educational, Scientific and Cultural Organization (UNESCO), Montreal, the UNESCO Institute for Statistics (UIS) statistics database, last accessed March 2019.	documentation/UN Data/SYB62_245_201905_Public Expenditure on Education.pdf	data/raw/UN Data/SYB62_245_201905_Public Expenditure on Education.csv
expenditure_by_level_of_education:_pre_primary_(as_%_of_government_expenditure)_2018	2018	Percentage of government expenditure on education for pre-primary education.	United Nations Educational, Scientific and Cultural Organization (UNESCO), Montreal, the UNESCO Institute for Statistics (UIS) statistics database, last accessed March 2019.	documentation/UN Data/SYB62_245_201905_Public Expenditure on Education.pdf	data/raw/UN Data/SYB62_245_201905_Public Expenditure on Education.csv
expenditure_by_level_of_education:_primary_(as_%_of_government_expenditure)_2018	2018	Percentage of government expenditure on education for primary education.	United Nations Educational, Scientific and Cultural Organization (UNESCO), Montreal, the UNESCO Institute for Statistics (UIS) statistics database, last accessed March 2019.	documentation/UN Data/SYB62_245_201905_Public Expenditure on Education.pdf	data/raw/UN Data/SYB62_245_201905_Public Expenditure on Education.csv
expenditure_by_level_of_education:_secondary_(as_%_of_government_expenditure)_2018	2018	Percentage of government expenditure on education for secondary education.	United Nations Educational, Scientific and Cultural Organization (UNESCO), Montreal, the UNESCO Institute for Statistics (UIS) statistics database, last accessed March 2019.	documentation/UN Data/SYB62_245_201905_Public Expenditure on Education.pdf	data/raw/UN Data/SYB62_245_201905_Public Expenditure on Education.csv
expenditure_by_level_of_education:_tertiary_(as_%_of_government_expenditure)_2018	2018	Percentage of government expenditure on education for tertiary education.	United Nations Educational, Scientific and Cultural Organization (UNESCO), Montreal, the UNESCO Institute for Statistics (UIS) statistics database, last accessed March 2019.	documentation/UN Data/SYB62_245_201905_Public Expenditure on Education.pdf	data/raw/UN Data/SYB62_245_201905_Public Expenditure on Education.csv
public_expenditure_on_education_(%_of_government_expenditure)_2018	2018	Government expenditure on education as percentage of government total expenditure.	United Nations Educational, Scientific and Cultural Organization (UNESCO), Montreal, the UNESCO Institute for Statistics (UIS) statistics database, last accessed March 2019.	documentation/UN Data/SYB62_245_201905_Public Expenditure on Education.pdf	data/raw/UN Data/SYB62_245_201905_Public Expenditure on Education.csv
public_expenditure_on_education_(%_of_gdp)_2018	2018	Government expenditure on education as percentage of GDP.	United Nations Educational, Scientific and Cultural Organization (UNESCO), Montreal, the UNESCO Institute for Statistics (UIS) statistics database, last accessed March 2019.	documentation/UN Data/SYB62_245_201905_Public Expenditure on Education.pdf	data/raw/UN Data/SYB62_245_201905_Public Expenditure on Education.csv
population_annual_rate_of_increase_(percent)_2015	2015	Annual rate of growth of the population.	United Nations Population Division, New York, World Population Prospects: The 2019 Revision, last accessed June 2019.	documentation/UN Data/SYB62_246_201907_Population Growth, Fertility and Mortality Indicators.pdf	data/raw/UN Data/SYB62_246_201907_Population Growth, Fertility and Mortality Indicators.csv
infant_mortality_for_both_sexes_(per_1000_live_births)_2015	2015	Number of infant deaths (box sexes) per 1,000 births.	United Nations Statistics Division, New York, "Demographic Yearbook 2015" and the demographic statistics database, last accessed June 2017.	documentation/UN Data/SYB62_246_201907_Population Growth, Fertility and Mortality Indicators.pdf	data/raw/UN Data/SYB62_246_201907_Population Growth, Fertility and Mortality Indicators.csv
maternal_mortality_ratio_(deaths_per_100000_livebirths)_2015	2015	Maternal deaths per 100000 livebirths	World Health Organization (WHO), the United Nations Children's Fund (UNICEF), the United Nations Population Fund (UNFPA), the World Bank and the United Nations Population Division, "Trends in Maternal Mortality 1990 - 2015."	documentation/UN Data/SYB62_246_201907_Population Growth, Fertility and Mortality Indicators.pdf	data/raw/UN Data/SYB62_246_201907_Population Growth, Fertility and Mortality Indicators.csv
life_expectancy_at_birth_for_both_sexes_(years)_2015	2015	Average number of years of life expected at age 0 for both sexes.	United Nations Population Division, New York, World Population Prospects: The 2019 Revision; supplemented by data from the United Nations Statistics Division, New York, Demographic Yearbook 2015 and Secretariat for the Pacific Community (SPC) for small countries or areas, last accessed June 2019.	documentation/UN Data/SYB62_246_201907_Population Growth, Fertility and Mortality Indicators.pdf	data/raw/UN Data/SYB62_246_201907_Population Growth, Fertility and Mortality Indicators.csv
total_fertility_rate_(children_per_women)_2016	2016	Average number of live births per woman.	United Nations Population Division, New York, World Population Prospects: The 2019 Revision; supplemented by data from the United Nations Statistics Division, New York, Demographic Yearbook 2015 and Secretariat for the Pacific Community (SPC) for small countries or areas, last accessed June 2019.	documentation/UN Data/SYB62_246_201907_Population Growth, Fertility and Mortality Indicators.pdf	data/raw/UN Data/SYB62_246_201907_Population Growth, Fertility and Mortality Indicators.csv
life_expectancy_at_birth_for_males_(years)_2018	2018	Average number of years of life expected at age 0, males.	United Nations Population Division, New York, World Population Prospects: The 2019 Revision; supplemented by data from the United Nations Statistics Division, New York, Demographic Yearbook 2015 and Secretariat for the Pacific Community (SPC) for small countries or areas, last accessed June 2019.	documentation/UN Data/SYB62_246_201907_Population Growth, Fertility and Mortality Indicators.pdf	data/raw/UN Data/SYB62_246_201907_Population Growth, Fertility and Mortality Indicators.csv
life_expectancy_at_birth_for_females_(years)_2018	2018	Average number of years of life expected at age 0, females.	United Nations Population Division, New York, World Population Prospects: The 2019 Revision; supplemented by data from the United Nations Statistics Division, New York, Demographic Yearbook 2015 and Secretariat for the Pacific Community (SPC) for small countries or areas, last accessed June 2019.	documentation/UN Data/SYB62_246_201907_Population Growth, Fertility and Mortality Indicators.pdf	data/raw/UN Data/SYB62_246_201907_Population Growth, Fertility and Mortality Indicators.csv
primary_energy_production_(petajoules)_2016	2016	Primary energy production in petajoules per capita.	United Nations Statistics Division, New York, Energy Statistics Yearbook 2016, last accessed January 2019.	documentation/UN Data/SYB62_263_201904_Production, Trade and Supply of Energy.pdf	data/raw/UN Data/SYB62_263_201904_Production, Trade and Supply of Energy.csv
net_imports_[imports_exports_bunkers]_(petajoules)_2016	2016	Net imports [Imports - Exports - Bunkers] in petajoules (Production, trade and supply of energy).	United Nations Statistics Division, New York, Energy Statistics Yearbook 2016, last accessed January 2019.	documentation/UN Data/SYB62_263_201904_Production, Trade and Supply of Energy.pdf	data/raw/UN Data/SYB62_263_201904_Production, Trade and Supply of Energy.csv
changes_in_stocks_(petajoules)_2016	2016	Changes in stocks in petajoules (Production, trade and supply of energy).	United Nations Statistics Division, New York, Energy Statistics Yearbook 2016, last accessed January 2019.	documentation/UN Data/SYB62_263_201904_Production, Trade and Supply of Energy.pdf	data/raw/UN Data/SYB62_263_201904_Production, Trade and Supply of Energy.csv
total_supply_(petajoules)_2016	2016	Total supply of energy in petajoules per capita	United Nations Statistics Division, New York, Energy Statistics Yearbook 2016, last accessed January 2019.	documentation/UN Data/SYB62_263_201904_Production, Trade and Supply of Energy.pdf	data/raw/UN Data/SYB62_263_201904_Production, Trade and Supply of Energy.csv
supply_per_capita_(gigajoules)_2016	2016	Supply of energy in gigajoules per capita.	United Nations Statistics Division, New York, Energy Statistics Yearbook 2016, last accessed January 2019.	documentation/UN Data/SYB62_263_201904_Production, Trade and Supply of Energy.pdf	data/raw/UN Data/SYB62_263_201904_Production, Trade and Supply of Energy.csv
grants_of_patents_(number)_2017	2017	Number of grants of patents.	World Intellectual Property Organization (WIPO), Geneva, WIPO statistics database, last accessed February 2019.	documentation/UN Data/SYB62_264_201902_Patents.pdf	data/raw/UN Data/SYB62_264_201902_Patents.csv
patents_in_force_(number)_2017	2017	Number of patents in force.	World Intellectual Property Organization (WIPO), Geneva, WIPO statistics database, last accessed February 2019.	documentation/UN Data/SYB62_264_201902_Patents.pdf	data/raw/UN Data/SYB62_264_201902_Patents.csv
resident_patent_filings_(per_million_population)_2017	2017	Residents patent fillings per million people.	World Intellectual Property Organization (WIPO), Geneva, WIPO statistics database, last accessed February 2019.	documentation/UN Data/SYB62_264_201902_Patents.pdf	data/raw/UN Data/SYB62_264_201902_Patents.csv
r_&_d_personnel:_total_(number_in_full_time_equivalent)_2016	2016	Total number of people employed in R&D (Full-time equivalent - FTE).	United Nations Educational, Scientific and Cultural Organization (UNESCO), Montreal, the UNESCO Institute for Statistics (UIS) statistics database, last accessed September 2018.	documentation/UN Data/SYB62_285_201904_Research and Development Staff.pdf	data/raw/UN Data/SYB62_285_201904_Research and Development Staff.csv
r_&_d_personnel:_researchers_total_(number_in_full_time_equivalent)_2016	2016	Total number of researchers (Full-time equivalent - FTE)	United Nations Educational, Scientific and Cultural Organization (UNESCO), Montreal, the UNESCO Institute for Statistics (UIS) statistics database, last accessed September 2018.	documentation/UN Data/SYB62_285_201904_Research and Development Staff.pdf	data/raw/UN Data/SYB62_285_201904_Research and Development Staff.csv
r_&_d_personnel:_researchers_women_(number_in_full_time_equivalent)_2016	2016	Total number of female researchers (Full-time equivalent - FTE)	United Nations Educational, Scientific and Cultural Organization (UNESCO), Montreal, the UNESCO Institute for Statistics (UIS) statistics database, last accessed September 2018.	documentation/UN Data/SYB62_285_201904_Research and Development Staff.pdf	data/raw/UN Data/SYB62_285_201904_Research and Development Staff.csv
r_&_d_personnel:_technicians_total_(number_in_full_time_equivalent)_2016	2016	Total number of technicians and equivalent staff (Full-time equivalent - FTE)	United Nations Educational, Scientific and Cultural Organization (UNESCO), Montreal, the UNESCO Institute for Statistics (UIS) statistics database, last accessed September 2018.	documentation/UN Data/SYB62_285_201904_Research and Development Staff.pdf	data/raw/UN Data/SYB62_285_201904_Research and Development Staff.csv
r_&_d_personnel:_technicians_women_(number_in_full_time_equivalent)_2016	2016	Total number of female technicians and equivalent staff (Full-time equivalent - FTE)	United Nations Educational, Scientific and Cultural Organization (UNESCO), Montreal, the UNESCO Institute for Statistics (UIS) statistics database, last accessed September 2018.	documentation/UN Data/SYB62_285_201904_Research and Development Staff.pdf	data/raw/UN Data/SYB62_285_201904_Research and Development Staff.csv
r_&_d_personnel:_other_supporting_staff_total_(number_in_full_time_equivalent)_2016	2016	Total number of other supporting staff in R&D (Full-time equivalent - FTE)	United Nations Educational, Scientific and Cultural Organization (UNESCO), Montreal, the UNESCO Institute for Statistics (UIS) statistics database, last accessed September 2018.	documentation/UN Data/SYB62_285_201904_Research and Development Staff.pdf	data/raw/UN Data/SYB62_285_201904_Research and Development Staff.csv
r_&_d_personnel:_other_supporting_staff_women_(number_in_full_time_equivalent)_2016	2016	Total number of other female supporting staff in R&D (Full-time equivalent - FTE)	United Nations Educational, Scientific and Cultural Organization (UNESCO), Montreal, the UNESCO Institute for Statistics (UIS) statistics database, last accessed September 2018.	documentation/UN Data/SYB62_285_201904_Research and Development Staff.pdf	data/raw/UN Data/SYB62_285_201904_Research and Development Staff.csv
gross_domestic_expenditure_on_r_&_d:_as_a_percentage_of_gdp_(%)_2016	2016	Gross domestic expenditure on R&D as percentage of GDP.	United Nations Educational, Scientific and Cultural Organization (UNESCO), Montreal, the UNESCO Institute for Statistics (UIS) statistics database, last accessed September 2018.	documentation/UN Data/SYB62_286_201904_GDP on R&D.pdf	data/raw/UN Data/SYB62_286_201904_GDP on R&D.csv
gross_domestic_expenditure_on_r_&_d:_government_(%)_2016	2016	Percentage of expenditure on R&D coming from the government.	United Nations Educational, Scientific and Cultural Organization (UNESCO), Montreal, the UNESCO Institute for Statistics (UIS) statistics database, last accessed September 2018.	documentation/UN Data/SYB62_286_201904_GDP on R&D.pdf	data/raw/UN Data/SYB62_286_201904_GDP on R&D.csv
gross_domestic_expenditure_on_r_&_d:_funds_from_abroad_(%)_2016	2016	Percentage of expenditure on R&D coming from funds from abroad.	United Nations Educational, Scientific and Cultural Organization (UNESCO), Montreal, the UNESCO Institute for Statistics (UIS) statistics database, last accessed September 2018.	documentation/UN Data/SYB62_286_201904_GDP on R&D.pdf	data/raw/UN Data/SYB62_286_201904_GDP on R&D.csv
gross_domestic_expenditure_on_r_&_d:_not_distributed_(%)_2016	2016	Percentage of expenditure on R&D coming from non-specified source.	United Nations Educational, Scientific and Cultural Organization (UNESCO), Montreal, the UNESCO Institute for Statistics (UIS) statistics database, last accessed September 2018.	documentation/UN Data/SYB62_286_201904_GDP on R&D.pdf	data/raw/UN Data/SYB62_286_201904_GDP on R&D.csv
gross_domestic_expenditure_on_r_&_d:_business_enterprises_(%)_2016	2016	Percentage of expenditure on R&D coming from business enterprises.	United Nations Educational, Scientific and Cultural Organization (UNESCO), Montreal, the UNESCO Institute for Statistics (UIS) statistics database, last accessed September 2018.	documentation/UN Data/SYB62_286_201904_GDP on R&D.pdf	data/raw/UN Data/SYB62_286_201904_GDP on R&D.csv
gross_domestic_expenditure_on_r_&_d:_private_non_profit_(%)_2016	2016	Percentage of expenditure on R&D coming from private or non-profit institutiohns.	United Nations Educational, Scientific and Cultural Organization (UNESCO), Montreal, the UNESCO Institute for Statistics (UIS) statistics database, last accessed September 2018.	documentation/UN Data/SYB62_286_201904_GDP on R&D.pdf	data/raw/UN Data/SYB62_286_201904_GDP on R&D.csv
gross_domestic_expenditure_on_r_&_d:_higher_education_(%)_2016	2016	Percentage of expenditure on R&D coming from Higher Education.	United Nations Educational, Scientific and Cultural Organization (UNESCO), Montreal, the UNESCO Institute for Statistics (UIS) statistics database, last accessed September 2018.	documentation/UN Data/SYB62_286_201904_GDP on R&D.pdf	data/raw/UN Data/SYB62_286_201904_GDP on R&D.csv
gross_enrollment_ratio_tertiary_(female)_2017	2017	Gross enrollment ratio of female students at the tertiary level.	United Nations Educational, Scientific and Cultural Organization (UNESCO), Montreal, the UNESCO Institute for Statistics (UIS) statistics database, last accessed March 2019.	documentation/UN Data/SYB62_309_201906_Education.pdf	data/raw/UN Data/SYB62_309_201906_Education.csv
students_enrolled_in_tertiary_education_(thousands)_2018	2018	Number of students enrolled (thousands) at the tertiary level.	United Nations Educational, Scientific and Cultural Organization (UNESCO), Montreal, the UNESCO Institute for Statistics (UIS) statistics database, last accessed March 2019.	documentation/UN Data/SYB62_309_201906_Education.pdf	data/raw/UN Data/SYB62_309_201906_Education.csv
gross_enrollment_ratio_tertiary_(male)_2018	2018	Gross enrollment ratio of male students at the tertiary level.	United Nations Educational, Scientific and Cultural Organization (UNESCO), Montreal, the UNESCO Institute for Statistics (UIS) statistics database, last accessed March 2019.	documentation/UN Data/SYB62_309_201906_Education.pdf	data/raw/UN Data/SYB62_309_201906_Education.csv
students_enrolled_in_primary_education_(thousands)_2018	2018	Number of students enrolled (thousands) at the primary level.	United Nations Educational, Scientific and Cultural Organization (UNESCO), Montreal, the UNESCO Institute for Statistics (UIS) statistics database, last accessed March 2019.	documentation/UN Data/SYB62_309_201906_Education.pdf	data/raw/UN Data/SYB62_309_201906_Education.csv
students_enrolled_in_secondary_education_(thousands)_2018	2018	Number of students enrolled (thousands) at the secondary level.	United Nations Educational, Scientific and Cultural Organization (UNESCO), Montreal, the UNESCO Institute for Statistics (UIS) statistics database, last accessed March 2019.	documentation/UN Data/SYB62_309_201906_Education.pdf	data/raw/UN Data/SYB62_309_201906_Education.csv
gross_enrollement_ratio_primary_(male)_2018	2018	Gross enrollment ratio of male students at the primary level.	United Nations Educational, Scientific and Cultural Organization (UNESCO), Montreal, the UNESCO Institute for Statistics (UIS) statistics database, last accessed March 2019.	documentation/UN Data/SYB62_309_201906_Education.pdf	data/raw/UN Data/SYB62_309_201906_Education.csv
gross_enrollment_ratio_primary_(female)_2018	2018	Gross enrollment ratio of female students at the primary level.	United Nations Educational, Scientific and Cultural Organization (UNESCO), Montreal, the UNESCO Institute for Statistics (UIS) statistics database, last accessed March 2019.	documentation/UN Data/SYB62_309_201906_Education.pdf	data/raw/UN Data/SYB62_309_201906_Education.csv
gross_enrollment_ratio_secondary_(male)_2018	2018	Gross enrollment ratio of male students at the secnodary level.	United Nations Educational, Scientific and Cultural Organization (UNESCO), Montreal, the UNESCO Institute for Statistics (UIS) statistics database, last accessed March 2019.	documentation/UN Data/SYB62_309_201906_Education.pdf	data/raw/UN Data/SYB62_309_201906_Education.csv
gross_enrollment_ratio_secondary_(female)_2018	2018	Gross enrollment ratio of female students at the secondary level.	United Nations Educational, Scientific and Cultural Organization (UNESCO), Montreal, the UNESCO Institute for Statistics (UIS) statistics database, last accessed March 2019.	documentation/UN Data/SYB62_309_201906_Education.pdf	data/raw/UN Data/SYB62_309_201906_Education.csv
threatened_species:_vertebrates_(number)_2019	2019	Number of threatened vertebrate species.	World Conservation Union (IUCN), Gland and Cambridge, IUCN Red List of Threatened Species publication, last accessed July 2019.	documentation/UN Data/SYB62_313_201907_Threatened Species.pdf	data/raw/UN Data/SYB62_313_201907_Threatened Species.csv
threatened_species:_invertebrates_(number)_2019	2019	Number of threatened invertebrate species.	World Conservation Union (IUCN), Gland and Cambridge, IUCN Red List of Threatened Species publication, last accessed July 2019.	documentation/UN Data/SYB62_313_201907_Threatened Species.pdf	data/raw/UN Data/SYB62_313_201907_Threatened Species.csv
threatened_species:_plants_(number)_2019	2019	Number of threatened plant species.	World Conservation Union (IUCN), Gland and Cambridge, IUCN Red List of Threatened Species publication, last accessed July 2019.	documentation/UN Data/SYB62_313_201907_Threatened Species.pdf	data/raw/UN Data/SYB62_313_201907_Threatened Species.csv
threatened_species:_total_(number)_2019	2019	Number of total threatened species.	World Conservation Union (IUCN), Gland and Cambridge, IUCN Red List of Threatened Species publication, last accessed July 2019.	documentation/UN Data/SYB62_313_201907_Threatened Species.pdf	data/raw/UN Data/SYB62_313_201907_Threatened Species.csv
percentage_of_individuals_using_the_internet_2017	2017	Percentage of the population using the internet.	International Telecommunication Union (ITU), Geneva, the ITU database, last accessed January 2019.	documentation/UN Data/SYB62_314_201904_Internet Usage.pdf	data/raw/UN Data/SYB62_314_201904_Internet Usage.csv
seats_held_by_women_in_national_parliament_as_of_february_(%)_2019	2019	Proportion (percentage) of seats held by women in national parliament as of February of 2019.	Inter-Parliamentary Union (IPU), Geneva, "Women in National Parliament" dataset and the Millennium Development Goals Indicators database, last accessed March 2019.	documentation/UN Data/SYB62_317_201905_Seats held by Women in Parliament.pdf	data/raw/UN Data/SYB62_317_201905_Seats held by Women in Parliament.csv
ratio_of_girls_to_boys_in_primary_education_2017	2017	Ratio of girls to boys in primary education.	United Nations Educational, Scientific and Cultural Organization (UNESCO), Montreal, the UNESCO Institute for Statistics (UIS) statistics database, last accessed March 2019.	documentation/UN Data/SYB62_319_201906_Ratio of Girls to Boys in Education.pdf	data/raw/UN Data/SYB62_319_201906_Ratio of Girls to Boys in Education.csv
ratio_of_girls_to_boys_in_secondary_education_2017	2017	Ratio of girls to boys in secondary education.	United Nations Educational, Scientific and Cultural Organization (UNESCO), Montreal, the UNESCO Institute for Statistics (UIS) statistics database, last accessed March 2019.	documentation/UN Data/SYB62_319_201906_Ratio of Girls to Boys in Education.pdf	data/raw/UN Data/SYB62_319_201906_Ratio of Girls to Boys in Education.csv
ratio_of_girls_to_boys_in_tertiary_education_2017	2017	Ratio of girls to boys in tertiary education.	United Nations Educational, Scientific and Cultural Organization (UNESCO), Montreal, the UNESCO Institute for Statistics (UIS) statistics database, last accessed March 2019.	documentation/UN Data/SYB62_319_201906_Ratio of Girls to Boys in Education.pdf	data/raw/UN Data/SYB62_319_201906_Ratio of Girls to Boys in Education.csv
teachers_at_tertiary_level_(thousands)_2018	2018	Number of teachers (thousands) at the tertiary level.	United Nations Educational, Scientific and Cultural Organization (UNESCO), Montreal, the UNESCO Institute for Statistics (UIS) statistics database, last accessed March 2019.	documentation/UN Data/SYB62_323_201906_Teaching Staff in Education.pdf	data/raw/UN Data/SYB62_323_201906_Teaching Staff in Education.csv
pupil_teacher_ratio_in_tertiary_education_2018	2018	Pupil teacher ratio at the tertiary level.	United Nations Educational, Scientific and Cultural Organization (UNESCO), Montreal, the UNESCO Institute for Statistics (UIS) statistics database, last accessed March 2019.	documentation/UN Data/SYB62_323_201906_Teaching Staff in Education.pdf	data/raw/UN Data/SYB62_323_201906_Teaching Staff in Education.csv
teachers_at_primary_level_(thousands)_2018	2018	Number of teachers (thousands) at the primary level.	United Nations Educational, Scientific and Cultural Organization (UNESCO), Montreal, the UNESCO Institute for Statistics (UIS) statistics database, last accessed March 2019.	documentation/UN Data/SYB62_323_201906_Teaching Staff in Education.pdf	data/raw/UN Data/SYB62_323_201906_Teaching Staff in Education.csv
pupil_teacher_ratio_in_primary_education_2018	2018	Pupil teacher ratio at the primary level.	United Nations Educational, Scientific and Cultural Organization (UNESCO), Montreal, the UNESCO Institute for Statistics (UIS) statistics database, last accessed March 2019.	documentation/UN Data/SYB62_323_201906_Teaching Staff in Education.pdf	data/raw/UN Data/SYB62_323_201906_Teaching Staff in Education.csv
teachers_at_secondary_level_(thousands)_2018	2018	Number of teachers (thousands) at the secondary level.	United Nations Educational, Scientific and Cultural Organization (UNESCO), Montreal, the UNESCO Institute for Statistics (UIS) statistics database, last accessed March 2019.	documentation/UN Data/SYB62_323_201906_Teaching Staff in Education.pdf	data/raw/UN Data/SYB62_323_201906_Teaching Staff in Education.csv
pupil_teacher_ratio_in_secondary_education_2018	2018	Pupil teacher ratio at the secondary level.	United Nations Educational, Scientific and Cultural Organization (UNESCO), Montreal, the UNESCO Institute for Statistics (UIS) statistics database, last accessed March 2019.	documentation/UN Data/SYB62_323_201906_Teaching Staff in Education.pdf	data/raw/UN Data/SYB62_323_201906_Teaching Staff in Education.csv
international_migrant_stock:_both_sexes_(number)_2017	2017	Estimates of international migrant (absolute number) based on official statistics on the foreign-born or the foreign population, for both sexes	United Nations Population Division, New York, International migrant stock: The 2017 Revision, last accessed January 2018.	documentation/UN Data/SYB62_327_201907_International Migrants and Refugees.pdf	data/raw/UN Data/SYB62_327_201907_International Migrants and Refugees.csv
international_migrant_stock:_both_sexes_(%_total_population)_2017	2017	Estimates of international migrant (percent) based on official statistics on the foreign-born or the foreign population, for both sexes	United Nations Population Division, New York, International migrant stock: The 2017 Revision, last accessed January 2018.	documentation/UN Data/SYB62_327_201907_International Migrants and Refugees.pdf	data/raw/UN Data/SYB62_327_201907_International Migrants and Refugees.csv
international_migrant_stock:_male_(%_total_population)_2017	2017	Estimates of international migrant (percent) based on official statistics on the foreign-born or the foreign population, males	United Nations Population Division, New York, International migrant stock: The 2017 Revision, last accessed January 2018.	documentation/UN Data/SYB62_327_201907_International Migrants and Refugees.pdf	data/raw/UN Data/SYB62_327_201907_International Migrants and Refugees.csv
international_migrant_stock:_female_(%_total_population)_2017	2017	Estimates of international migrant (percent) based on official statistics on the foreign-born or the foreign population, females	United Nations Population Division, New York, International migrant stock: The 2017 Revision, last accessed January 2018.	documentation/UN Data/SYB62_327_201907_International Migrants and Refugees.pdf	data/raw/UN Data/SYB62_327_201907_International Migrants and Refugees.csv
total_refugees_and_people_in_refugee_like_situations_(number)_2018	2018	Total number of refugees and people in refugee like situations (mid-year).	United Nations High Commissioner for Refugees (UNHCR), Geneva, UNHCR Population Statistics Database, last accessed March 2019.	documentation/UN Data/SYB62_327_201907_International Migrants and Refugees.pdf	data/raw/UN Data/SYB62_327_201907_International Migrants and Refugees.csv
asylum_seekers_including_pending_cases_(number)_2018	2018	Total number of asylum seekers including pending cases (mid-year).	United Nations High Commissioner for Refugees (UNHCR), Geneva, UNHCR Population Statistics Database, last accessed March 2019.	documentation/UN Data/SYB62_327_201907_International Migrants and Refugees.pdf	data/raw/UN Data/SYB62_327_201907_International Migrants and Refugees.csv
other_of_concern_to_unhcr_(number)_2018	2018	Total number of individuals in a refugee-like situation other than refugees/asylum seekers (mid-year).	United Nations High Commissioner for Refugees (UNHCR), Geneva, UNHCR Population Statistics Database, last accessed March 2019.	documentation/UN Data/SYB62_327_201907_International Migrants and Refugees.pdf	data/raw/UN Data/SYB62_327_201907_International Migrants and Refugees.csv
total_population_of_concern_to_unhcr_(number)_2018	2018	Total population of concern to UNHCR (mid-year).	United Nations High Commissioner for Refugees (UNHCR), Geneva, UNHCR Population Statistics Database, last accessed March 2019.	documentation/UN Data/SYB62_327_201907_International Migrants and Refugees.pdf	data/raw/UN Data/SYB62_327_201907_International Migrants and Refugees.csv
total_sexual_violence_at_the_national_level_rate_per_100000_2015	2015	Rate of sexual violence by 100000 inhabitants.	United Nations Office on Drugs and Crime (UNODC), Vienna, UNODC Statistics database, last accessed March 2019.	documentation/UN Data/SYB62_328_201904_Intentional Homicides and Other Crimes.pdf	data/raw/UN Data/SYB62_328_201904_Intentional Homicides and Other Crimes.csv
intentional_homicide_rates_per_100000_2016	2016	Rate of intentional homicides by 100000 inhabitants.	United Nations Office on Drugs and Crime (UNODC), Vienna, UNODC Statistics database, last accessed March 2019.	documentation/UN Data/SYB62_328_201904_Intentional Homicides and Other Crimes.pdf	data/raw/UN Data/SYB62_328_201904_Intentional Homicides and Other Crimes.csv
percentage_of_male_and_female_intentional_homicide_victims_male_2016	2016	Percentage of male victims to intentional homicides.	United Nations Office on Drugs and Crime (UNODC), Vienna, UNODC Statistics database, last accessed March 2019.	documentation/UN Data/SYB62_328_201904_Intentional Homicides and Other Crimes.pdf	data/raw/UN Data/SYB62_328_201904_Intentional Homicides and Other Crimes.csv
percentage_of_male_and_female_intentional_homicide_victims_female_2016	2016	Percentage of female victims to intentional homicides.	United Nations Office on Drugs and Crime (UNODC), Vienna, UNODC Statistics database, last accessed March 2019.	documentation/UN Data/SYB62_328_201904_Intentional Homicides and Other Crimes.pdf	data/raw/UN Data/SYB62_328_201904_Intentional Homicides and Other Crimes.csv
assault_rate_per_100000_population_2016	2016	Rate of assault by 100000 inhabitants.	United Nations Office on Drugs and Crime (UNODC), Vienna, UNODC Statistics database, last accessed March 2019.	documentation/UN Data/SYB62_328_201904_Intentional Homicides and Other Crimes.pdf	data/raw/UN Data/SYB62_328_201904_Intentional Homicides and Other Crimes.csv
kidnapping_at_the_national_level_rate_per_100000_2016	2016	Rate of kidnappings by 100000 inhabitants.	United Nations Office on Drugs and Crime (UNODC), Vienna, UNODC Statistics database, last accessed March 2019.	documentation/UN Data/SYB62_328_201904_Intentional Homicides and Other Crimes.pdf	data/raw/UN Data/SYB62_328_201904_Intentional Homicides and Other Crimes.csv
theft_at_the_national_level_rate_per_100000_population_2016	2016	Rate of theft by 100000 inhabitants.	United Nations Office on Drugs and Crime (UNODC), Vienna, UNODC Statistics database, last accessed March 2019.	documentation/UN Data/SYB62_328_201904_Intentional Homicides and Other Crimes.pdf	data/raw/UN Data/SYB62_328_201904_Intentional Homicides and Other Crimes.csv
robbery_at_the_national_level_rate_per_100000_population_2016	2016	Rate of robbery by 100000 inhabitants.	United Nations Office on Drugs and Crime (UNODC), Vienna, UNODC Statistics database, last accessed March 2019.	documentation/UN Data/SYB62_328_201904_Intentional Homicides and Other Crimes.pdf	data/raw/UN Data/SYB62_328_201904_Intentional Homicides and Other Crimes.csv
labour_force_participation_rate_total_2019	2019	Proportion of a country’s working-age population that engages actively in the labour market.	International Labour Organization (ILO), Geneva, Key Indicators of the Labour Market (KILM 9th edition) and the ILOSTAT database, last accessed January 2019.	documentation/UN Data/SYB62_329_201904_Labour Force and Unemployment.pdf	data/raw/UN Data/SYB62_329_201904_Labour Force and Unemployment.csv
unemployment_rate_total_2019	2019	Proportion of the labour force that does not have a job.	International Labour Organization (ILO), Geneva, Key Indicators of the Labour Market (KILM 9th edition) and the ILOSTAT database, last accessed January 2019.	documentation/UN Data/SYB62_329_201904_Labour Force and Unemployment.pdf	data/raw/UN Data/SYB62_329_201904_Labour Force and Unemployment.csv
labour_force_participation_rate_male_2019	2019	Proportion of a country’s working-age population (males) that engages actively in the labour market.	International Labour Organization (ILO), Geneva, Key Indicators of the Labour Market (KILM 9th edition) and the ILOSTAT database, last accessed January 2019.	documentation/UN Data/SYB62_329_201904_Labour Force and Unemployment.pdf	data/raw/UN Data/SYB62_329_201904_Labour Force and Unemployment.csv
unemployment_rate_male_2019	2019	Proportion of the labour force that does not have a job (males).	International Labour Organization (ILO), Geneva, Key Indicators of the Labour Market (KILM 9th edition) and the ILOSTAT database, last accessed January 2019.	documentation/UN Data/SYB62_329_201904_Labour Force and Unemployment.pdf	data/raw/UN Data/SYB62_329_201904_Labour Force and Unemployment.csv
labour_force_participation_rate_female_2019	2019	Proportion of a country’s working-age population (females) that engages actively in the labour market.	International Labour Organization (ILO), Geneva, Key Indicators of the Labour Market (KILM 9th edition) and the ILOSTAT database, last accessed January 2019.	documentation/UN Data/SYB62_329_201904_Labour Force and Unemployment.pdf	data/raw/UN Data/SYB62_329_201904_Labour Force and Unemployment.csv
unemployment_rate_female_2019	2019	Proportion of the labour force that does not have a job (females).	International Labour Organization (ILO), Geneva, Key Indicators of the Labour Market (KILM 9th edition) and the ILOSTAT database, last accessed January 2019.	documentation/UN Data/SYB62_329_201904_Labour Force and Unemployment.pdf	data/raw/UN Data/SYB62_329_201904_Labour Force and Unemployment.csv
major_trading_partner_1_(%_of_exports)_2018	2018	Percentage of total exports trade in US dollars with the major trading partner.	United Nations Statistics Division, New York, Commodity Trade Statistics Database (UN COMTRADE), last accessed May 2019.	documentation/UN Data/SYB62_330_201907_Major Trading Partners.pdf	data/raw/UN Data/SYB62_330_201907_Major Trading Partners.csv
major_trading_partner_1_(%_of_imports)_2018	2018	Percentage of total imports trade in US dollars with the major trading partner.	United Nations Statistics Division, New York, Commodity Trade Statistics Database (UN COMTRADE), last accessed May 2019.	documentation/UN Data/SYB62_330_201907_Major Trading Partners.pdf	data/raw/UN Data/SYB62_330_201907_Major Trading Partners.csv
major_trading_partner_2_(%_of_exports)_2018	2018	Percentage of total exports trade in US dollars with the second major trading partner.	United Nations Statistics Division, New York, Commodity Trade Statistics Database (UN COMTRADE), last accessed May 2019.	documentation/UN Data/SYB62_330_201907_Major Trading Partners.pdf	data/raw/UN Data/SYB62_330_201907_Major Trading Partners.csv
major_trading_partner_2_(%_of_imports)_2018	2018	Percentage of total imports trade in US dollars with the second major trading partner.	United Nations Statistics Division, New York, Commodity Trade Statistics Database (UN COMTRADE), last accessed May 2019.	documentation/UN Data/SYB62_330_201907_Major Trading Partners.pdf	data/raw/UN Data/SYB62_330_201907_Major Trading Partners.csv
major_trading_partner_3_(%_of_exports)_2018	2018	Percentage of total exports trade in US dollars with the third major trading partner.	United Nations Statistics Division, New York, Commodity Trade Statistics Database (UN COMTRADE), last accessed May 2019.	documentation/UN Data/SYB62_330_201907_Major Trading Partners.pdf	data/raw/UN Data/SYB62_330_201907_Major Trading Partners.csv
major_trading_partner_3_(%_of_imports)_2018	2018	Percentage of total imports trade in US dollars with the third major trading partner.	United Nations Statistics Division, New York, Commodity Trade Statistics Database (UN COMTRADE), last accessed May 2019.	documentation/UN Data/SYB62_330_201907_Major Trading Partners.pdf	data/raw/UN Data/SYB62_330_201907_Major Trading Partners.csv
tourism_expenditure_(millions_of_us_dollars)_2018	2018	Tourist/visitor expenditure (millions of US dollars).	World Tourism Organization (UNWTO), Madrid, the UNWTO Statistics Database, last accessed January 2020.	documentation/UN Data/SYB63_176_202003_Tourist-Visitors Arrival and Expenditure.pdf	data/raw/UN Data/SYB63_176_202003_Tourist-Visitors Arrival and Expenditure.csv
tourist/visitor_arrivals_(thousands)_2018	2018	Tourist/visitor arrivals (thousands).	World Tourism Organization (UNWTO), Madrid, the UNWTO Statistics Database, last accessed January 2020.	documentation/UN Data/SYB63_176_202003_Tourist-Visitors Arrival and Expenditure.pdf	data/raw/UN Data/SYB63_176_202003_Tourist-Visitors Arrival and Expenditure.csv
current_health_expenditure_(%_of_gdp)_2017	2017	Expenditure in health as percentage of GDP.	World Health Organization (WHO), Geneva, WHO Global Health Expenditure database, last accessed January 2020.	documentation/UN Data/SYB63_325_202003_Expenditure on Health.pdf	data/raw/UN Data/SYB63_325_202003_Expenditure on Health.csv
domestic_general_government_health_expenditure_(%_of_total_government_expenditure)_2017	2017	Expenditure in health as percentage of government spending.	World Health Organization (WHO), Geneva, WHO Global Health Expenditure database, last accessed January 2020.	documentation/UN Data/SYB63_325_202003_Expenditure on Health.pdf	data/raw/UN Data/SYB63_325_202003_Expenditure on Health.csv
whos_major_trade_partner_exp_1	2018	Engineering from variable Major trading partner 1 (% of exports), in the file SYB62_330_201907_Major Trading Partners.csv. Who is the country that is the major trading partner for exportation considering the percentage of total exports trade in US dollars.	United Nations Statistics Division, New York, Commodity Trade Statistics Database (UN COMTRADE), last accessed May 2019.	Does not apply. Engineered variable	Does not apply. Engineered variable
locality_code	2020	ISO 3166-1 Alpha-2 is used for a 2 digit code for countries and regions. Hong Kong and Réunion are examples of regions.	European Centre for Disease Prevention and Control. Last accessed 28 April, 2020.	There is no extra documentation.	data/raw/COVID19_worldwide_raw.csv
locality_name	2020	The name of the country or region. Hong Kong and Réunion are examples of regions.	European Centre for Disease Prevention and Control. Last accessed 28 April, 2020.	There is no extra documentation.	data/raw/COVID19_worldwide_raw.csv
date	2020	Date for epidemiological variables. Format: YY-MM-DD	European Centre for Disease Prevention and Control. Last accessed 28 April, 2020.	There is no extra documentation.	data/raw/COVID19_worldwide_raw.csv
new_cases	2020	Number of new cases for a specific date for a given country.	European Centre for Disease Prevention and Control. Last accessed 28 April, 2020.	There is no extra documentation.	data/raw/COVID19_worldwide_raw.csv
new_deaths	2020	Number of new deaths for a specific date for a given country.	European Centre for Disease Prevention and Control. Last accessed 28 April, 2020.	There is no extra documentation.	data/raw/COVID19_worldwide_raw.csv
acc_cases	2020	Accumulated number of cases up to the date for a given country.	Engineered based on data from European Centre for Disease Prevention and Control. Last accessed 28 April, 2020.	There is no extra documentation.	Does not apply. Engineered variable
acc_deaths	2020	Accumulated number of deaths up to the date for a given country.	Engineered based on data from European Centre for Disease Prevention and Control. Last accessed 28 April, 2020.	There is no extra documentation.	Does not apply. Engineered variable
lethality_rate_percent	2020	Lethality rate in percent up to the last date in the dataset fora given country	Engineered based on data from European Centre for Disease Prevention and Control. Last accessed April, 2020.	There is no extra documentation.	Does not apply. Engineered variable
retail_recreation	2020	Mobility trends for places like restaurants, cafes, shopping centers theme parks, museums, libraries, andmovie theaters.This variable indicates how visits and length of stay to this category of location has varied (in percent, positively or negatively) compared to the baseline. The baseline is the median value, for the corresponding day of the week, during the 5-week period Jan 3–Feb 6, 2020	Google Community Mobility Report. Last accessed 28 April, 2020	There is no extra documentation.	data/raw/Global_Mobility_Report.csv
grocery_pharmacy	2020	Mobility trends for places like grocery markets, food warehouses, farmers markets, specialty food shops, drug stores, and pharmacies.This variable indicates how visits and length of stay to this category of location has varied (in percent, positively or negatively) compared to the baseline. The baseline is the median value, for the corresponding day of the week, during the 5-week period Jan 3–Feb…	Google Community Mobility Report. Last accessed 28 April, 2020	There is no extra documentation.	data/raw/Global_Mobility_Report.csv
parks	2020	Mobility trends for places like national parks, public beaches, marinas, dog parks, plazas, and public gardens.This variable indicates how visits and length of stay to this category of location has varied (in percent, positively or negatively) compared to the baseline. The baseline is the median value, for the corresponding day of the week, during the 5-week period Jan 3–Feb 6, 2020	Google Community Mobility Report. Last accessed 28 April, 2020	There is no extra documentation.	data/raw/Global_Mobility_Report.csv
transit_stations	2020	Mobility trends for places like public transport hubs such as subway, bus, and train stations.This variable indicates how visits and length of stay to this category of location has varied (in percent, positively or negatively) compared to the baseline. The baseline is the median value, for the corresponding day of the week, during the 5-week period Jan 3–Feb 6, 2020	Google Community Mobility Report. Last accessed 28 April, 2020	There is no extra documentation.	data/raw/Global_Mobility_Report.csv
workplaces	2020	Mobility trends for places of work.This variable indicates how visits and length of stay to this category of location has varied (in percent, positively or negatively) compared to the baseline. The baseline is the median value, for the corresponding day of the week, during the 5-week period Jan 3–Feb 6, 2020	Google Community Mobility Report. Last accessed 28 April, 2020	There is no extra documentation.	data/raw/Global_Mobility_Report.csv
residential	2020	Mobility trends for places of residence.This variable indicates how visits and length of stay to this category of location has varied (in percent, positively or negatively) compared to the baseline. The baseline is the median value, for the corresponding day of the week, during the 5-week period Jan 3–Feb 6, 2020	Google Community Mobility Report. Last accessed 28 April, 2020	There is no extra documentation.	data/raw/Global_Mobility_Report.csv
first_case_date	2020	The date of the first confirmed case of COVID-19 for a given country.	https://en.wikipedia.org/w/index.php?title=2019%E2%80%9320_coronavirus_pandemic_by_country_and_territory&oldid=953662872 Last accessed April 28, 2020	There is no extra documentation.	Does not apply. Engineered variable
n_days_since_1st_case	2020	Number of days since the first case	Engineering from ECDC and https://en.wikipedia.org/w/index.php?title=2019%E2%80%9320_coronavirus_pandemic_by_country_and_territory&oldid=953662872 Last accessed April 28, 2020	There is no extra documentation.	Does not apply. Engineered variable
first_death_date	2020	The date of the first confirmed death due to COVID-19 for a given country, starting from February 15th, 2020.	Engineering based on data from ECDC counting the first death after February, 15th.	There is no extra documentation.	Does not apply. Engineered variable
n_days_since_1st_death	2020	Number of days since the first death (counting from February 15th)	Engineering based on data from ECDC counting the first death after February, 15th.	There is no extra documentation.	Does not apply. Engineered variable
